# Supplementary material for: N-1 Perfusion Platform Development Using a Capacitance Probe for Biomanufacturing
Source: Bioengineering (Basel). 2022 Mar 22;9(4):128. doi: 10.3390/bioengineering9040128 (PMC9029935; doi:10.3390/bioengineering9040128)
Supplement: Supplementary file 1 [file bioengineering-09-00128-s001.zip]

Archive with 1 entries (1 files):
- bioengineering-1537840-supplementary.pdf
